# Supplementary material for: Sipros Ensemble improves database searching and filtering for complex metaproteomics
Source: Bioinformatics. 2017 Sep 22;34(5):795–802. doi: 10.1093/bioinformatics/btx601 (PMC6192206; doi:10.1093/bioinformatics/btx601)
Supplement: Supplementary Data [file btx601_supp.zip]

Archive with 4 entries (3 files):
- btx601-suppl_data/
- btx601-suppl_data/Sipros_FigTab_v16_Supplement.pdf
- btx601-suppl_data/Sipros_Suppl_Methods_v7.pdf
- btx601-suppl_data/Sipros_Suppl_Results_v2.pdf
